# Supplementary material for: Instability of U3Si2 in pressurized water media at elevated temperatures
Source: Commun Chem. 2021 May 13;4:65. doi: 10.1038/s42004-021-00504-3 (PMC9814221; doi:10.1038/s42004-021-00504-3)
Supplement: Supplementary file 2 — Supplementary Data 1 [file 42004_2021_504_MOESM2_ESM.xlsx]

## Sheet: Sheet1
						m - mol/kg
					Experimental data									calculated values
		T exp, C	holder	TC	pH(25)	NaCl, m	U, m		Log NaCl	log U		pH (T)	m (HCl)	log fO2	log solubility of UO2	log Solubility of USiO4
		200	Qz	200	2.21	1	5.49e-07		0	-6.26		2.39	0.0101	-44.26	-9.22403	-5.74598
		200	Qz	200	2.24	1	8.75e-07		0	-6.058		2.43	0.0094	-44.26	-8.39794	-6.34598
		200	Qz	200	2.2	0.75	7.68e-07		-0.125	-6.115		2.33	0.0151	-44.26	-9.03621	-6.34598
		200	Qz	200	2.1	0.5	7.13e-07		-0.301	-6.147		2.21	0.01235	-44.26	-9.29328	-6.34598
		200	Qz	200	2.08	0.5	6.94e-07		-0.301	-6.159		2.21	0.0129	-44.26	-9.27819	-6.34598
		200	Qz	200	2.05	0.25	3.42e-07		-0.602	-6.466		2.34	0.0129	-44.26	-9.35262	-6.34598
		200	Qz	200	2	0.25	4.81e-07		-0.602	-6.318		2.14	0.0143	-44.26	-9.33348	-6.34598
					Experimental data									calculated values
		T exp, C		TC	pH(25)	NaCl, m	U, m		Log NaCl	log U		pH (T)	m(HCl)	log fO2	log solubility of UO2	log Solubility of USiO4
		225	Qz	225	2.75	1	7.2e-07		0	-6.143		2.91	0.00244	-42.15	-10.5854	-5.87588
		225	Qz	225	2.6	1	2.379e-06		0	-5.624		2.76	0.00348	-42.15	-10.3356	-5.75118
		225	Qz	225	2.26	0.75	2.438e-06		-0.125	-5.613		2.42	0.00761	-42.15	-9.43283	-5.30098
		225	Qz	225	2.23	0.75	3.456e-06		-0.125	-5.461		2.39	0.0082	-42.15	-9.32163	-5.24557
		225	Qz	225	2.14	0.5	1.56e-06		-0.301	-5.807		2.3	0.01008	-42.15	-8.99656	-5.20421
		225	Qz	225	2.13	0.5	4.192e-06		-0.301	-5.378		2.29	0.01038	-42.15	-8.94949	-5.17352
		225	Qz	225	2.26	0.25	1.94e-06		-0.602	-5.712		2.42	0.00753	-42.15	-9.4483	-5.53572
		225	Qz	225	2.18	0.25	4.59e-06		-0.602	-5.338		2.35	0.00903	-42.15	-9.17365	-5.32492
					Experimental data									calculated values
		T exp, C		TC	pH(25)	NaCl, m	U, m		Log NaCl	log U		pH (T)	m(HCl)	log fO2	log solubility of UO2	log Solubility of USiO4
		250	Qz	250	2.39	1	1.3158e-05		0	-4.881		2.69	0.00664	-39.3	-9.19382	-5.37321
		250	Qz	250	2.47	1	7.077e-06		0	-5.15		2.77	0.00556	-39.3	-9.23657	-5.37321
		250	Qz	250	2.23	0.75	1.31e-05		-0.125	-4.883		2.5	0.00952	-39.3	-9.22915	-5.37321
		250	Qz	250	2.18	0.75	2.141e-06		-0.125	-5.669		2.45	0.0106	-39.3	-9.25493	-5.37321
		250	Qz	250	2.12	0.5	3.046e-06		-0.301	-5.516		2.36	0.0118	-39.3	-9.23657	-5.37321
		250	Qz	250	2.13	0.5	1.612e-06		-0.301	-5.793		2.36	0.01155	-39.3	-9.18709	-5.37321								Experimental data
		250	Qz	250	2.07	0.25	3.221e-06		-0.602	-5.492		2.26	0.0123	-39.3	-9.3098	-5.37321								Theoretically calculated solubility of UO2
		250	Qz	250	2.24	0.25	2.501e-06		-0.602	-5.602		2.42	0.00828	-39.3	-9.284	-5.37321								Theoretically calculated solubility of USiO4
					time series				log U, m	log U, m
		T exp, C	Exposure, days	TC	holder	pH(25)	NaCl, m	U, m	quartz holders	gold holders		pH (T)
		200	1	200	Qz	2.23	1	5.96e-09	-8.225			2.41
		200	2	200	Au	2.22	1	3.95e-09		-8.403		2.41
		200	3	200	Qz	2.21	1	8.81e-08	-7.055			2.4
		200	5	200	Au	2.22	1	9.34e-08		-7.03		2.41
		200	7	200	Au	2.22	1	3.31e-07		-6.48		2.41
		200	9	200	Qz	2.21	1	9.96e-07	-6.002			2.4
		200	10	200	Au	2.21	1	7.92e-07		-6.101		2.4
		200	11	200	Qz	2.23	1	3.44e-07	-6.463			2.41
		200	13	200	Au	2.21	1	5.99e-07		-6.223		2.4
		200	14	200	Qz	2.22	1	7.32e-07	-6.135			2.41
